# Supplementary material for: Pyrrolyldihydropyrazino[1,2-a]indoletrione Analogue Microtubule Inhibitor Induces Cell-Cycle Arrest and Apoptosis in Colorectal Cancer Cells
Source: Molecules. 2023 Feb 17;28(4):1948. doi: 10.3390/molecules28041948 (PMC9966721; doi:10.3390/molecules28041948)
Supplement: Supplementary file 1 [file molecules-28-01948-s001.zip]

Archive with 1 entries (1 files):
- molecules-2162858-supplementary.pdf
